# Supplementary material for: Studying Plant–Insect Interactions through the Analyses of the Diversity, Composition, and Functional Inference of Their Bacteriomes
Source: Microorganisms. 2022 Dec 22;11(1):40. doi: 10.3390/microorganisms11010040 (PMC9863603; doi:10.3390/microorganisms11010040)
Supplement: Supplementary file 1 [file microorganisms-11-00040-s001.zip]

Archive with 1 entries (1 files):
- microorganisms-2045956-supplementary.pdf
